# Supplementary material for: A new species of Tarsonops (Araneae, Caponiidae) from southern Belize, with a key to the genera of the subfamily Nopinae
Source: Zookeys. 2013 Apr 12;(289):57–64. doi: 10.3897/zookeys.289.4493 (PMC3677390; doi:10.3897/zookeys.289.4493)
Supplement: XML Treatment for Tarsonops irataylori [file zookeys.289.4493-treatment1.xml]

<!DOCTYPE tp:taxon-treatment
  PUBLIC "-//TaxonX//DTD Taxonomic Treatment Publishing DTD v0 20100105//EN" "tax-treatment-NSO.dtd">
<tp:taxon-treatment xmlns:tp="http://www.plazi.org/taxpub"><tp:treatment-meta><mixed-citation publication-type="journal"><person-group><name><surname>Bond</surname><given-names>Jason E.</given-names></name><name><surname>Taylor</surname><given-names>Steven J.</given-names></name></person-group><article-title>A new species of 
                    <italic>Tarsonops</italic> (Araneae, Caponiidae) from southern Belize, with a key to the genera of the subfamily Nopinae</article-title><source>Zookeys</source><day>12</day><month>4</month><year>2013</year><volume>2013</volume><issue>289</issue><fpage>57</fpage><lpage>64</lpage><pub-id pub-id-type="doi">10.3897/zookeys.289.4493</pub-id></mixed-citation></tp:treatment-meta><tp:nomenclature><tp:taxon-name>
                        <tp:taxon-name-part taxon-name-part-type="genus">Tarsonops</tp:taxon-name-part>
                        <tp:taxon-name-part taxon-name-part-type="species">irataylori</tp:taxon-name-part>
                    <object-id xmlns:xlink="http://www.w3.org/1999/xlink" xlink:type="simple">urn:lsid:zoobank.org:act:4B93D052-EA8C-43E7-A5D4-28A52FE05DBE</object-id>
								<object-id xmlns:xlink="http://www.w3.org/1999/xlink" xlink:type="simple">http://species-id.net/wiki/Tarsonops_irataylori</object-id>
								</tp:taxon-name><tp:taxon-status xmlns:xlink="http://www.w3.org/1999/xlink" xlink:type="simple">sp. n.</tp:taxon-status><xref ref-type="fig" rid="F1">Map 1</xref><xref ref-type="fig" rid="F2">, Figs 1</xref><xref ref-type="fig" rid="F3">- 6</xref></tp:nomenclature><tp:treatment-sec sec-type="Type material"><title>Type material.</title><p><bold>Holotype</bold> male from BELIZE: <bold>Toledo District</bold>: Cave near Pueblo Creek Cave: 37 km WNW of Punta Gorda, <named-content xmlns:xlink="http://www.w3.org/1999/xlink" content-type="dwc:verbatimCoordinates" xlink:type="simple">16°12'N, 89°08'W</named-content> (<xref ref-type="fig" rid="F2">Figure 1</xref>): 16 April 2011: sjt11-018: Coll. Michael E. Slay, Jean K. Krejca, Christy M. Slay, Geoffrey B. Hoese, Germano Coe. Sample# 253, Specimen# 0222. On dry flowstone in entrance zone, 0.1 lux, air temperature 25.7 °C, soil temperature 23.5 °C, relative humidity 91.2%. Deposited in the Auburn University Museum of Natural History collection.</p><fig id="F1" position="float" orientation="portrait"><label>Map 1.</label><caption><p>Distribution of <italic><tp:taxon-name>Tarsonops</tp:taxon-name></italic> species: <italic><tp:taxon-name>Tarsonops sternalis</tp:taxon-name></italic> (star), <italic><tp:taxon-name>Tarsonops sectipes</tp:taxon-name></italic> (triangle), <italic><tp:taxon-name>Tarsonops clavis</tp:taxon-name></italic> (square), <italic><tp:taxon-name>Tarsonops systematicus</tp:taxon-name></italic> (crosses, also recorded from California and Arizona, see <xref ref-type="bibr" rid="B11">Ubick et al. (2005)</xref>), <italic><tp:taxon-name>Tarsonops irataylori</tp:taxon-name></italic> sp. n. (circle).</p></caption><graphic xmlns:xlink="http://www.w3.org/1999/xlink" xlink:href="ZooKeys-289-057-g001.jpg" position="float" orientation="portrait" xlink:type="simple"/></fig></tp:treatment-sec><tp:treatment-sec sec-type="Etymology"><title>Etymology.</title><p>The specific epithet honors the contributions of Mr. Ira W. Taylor to the study of subterranean ecosystems.</p><p><!--PageBreak--><bold>Diagnosis.</bold> <italic><tp:taxon-name>Tarsonops irataylori</tp:taxon-name></italic> sp. n. differs from all known species of <italic><tp:taxon-name>Tarsonops</tp:taxon-name></italic> by the absence of a ventral translucent keel on the anterior metatarsi and a highly reduced translucent extension of the membrane between the anterior metatarsi and tarsi.</p></tp:treatment-sec><tp:treatment-sec sec-type="Description"><title>Description of male holotype. </title><p><italic><tp:taxon-name>Specimen preparation and condition</tp:taxon-name></italic>. Specimen collected live, preserved in 70% ethanol. Coloration may be faded. Pedipalp, leg I left <!--PageBreak--><!--PageBreak-->side removed and stored in vial with specimen. <italic><tp:taxon-name>General coloration</tp:taxon-name></italic>. Carapace, chelicerae, legs light orangish red (<xref ref-type="fig" rid="F2">Figs 1, 2</xref>). Abdomen uniform very pale grayish brown dorsally. No dorsal carapace or abdominal patterning. <italic><tp:taxon-name>Cephalothorax</tp:taxon-name></italic>. Carapace 1.56 long, 1.40 wide, with sparse thin setae, surface lightly granular (<xref ref-type="fig" rid="F2">Fig. 3</xref>), pars cephalica elevated slightly. Clypeus height 1.5× eye diameter. Two eyes, eyes separated by distance equal to radius. Sternum lightly setose, widest between coxae II, III (<xref ref-type="fig" rid="F3">Fig. 4</xref>). Sternum length 1.12, width 1.00. Palpal endites rectangular, anterior margin rounded, extending slightly beyond anterior margin of labium (<xref ref-type="fig" rid="F3">Fig. 4</xref>). Labium width 0.348, length 0.244. <italic>Legs</italic>. Leg I: 1.67, 0.740, 1.34, 1.41, 0.626; Leg II: 1.672, 0.751, 1.335, 1.485, 0.568; Leg III: 1.401, 0.600, 1.120, 1.404, 0.720; Leg IV: 1.814, 0.663, 1.509, 2.000, 1.028. Legs I-IV metatarsi and tarsi subsegmented distally (<xref ref-type="fig" rid="F3">Fig. 6</xref>). Superior tarsal claw, Leg I with 5 teeth; inferior tarsal claw not extending dorsally between superior tarsal claws. Tarsus I with two trichobothria. Metatarsus I with 4 trichobothria, arranged along dorsal midline, lacking a ventral translucent keel, translucent extension of the membrane between the anterior metatarsus I and tarsus I greatly reduced, barely evident on close examination as wrinkled bump. Leg I illustrated in <xref ref-type="fig" rid="F3">Figure 6</xref>. <italic>Pedipalp</italic>. (<xref ref-type="fig" rid="F3">Figs 5, 6</xref>): 0.522, 0.270, 0.357, 0.940; bulb total length 0.618. Dense group of setae on prolateral tibial surface. Embolus short, less than 1/4<sup>th</sup> length of bulb, tapering to sharp single point, bulb sub-spherical.</p><fig id="F2" position="float" orientation="portrait"><label>Figures 1–3.</label><caption><p><italic><tp:taxon-name>Tarsonops irataylor</tp:taxon-name></italic> sp. n., male holotype <bold>1</bold> habitus, dorsal view <bold>2</bold> carapace, dorsal view <bold>3</bold> cephalothorax, ventral view. Scale bar = 0.50 mm (Fig. 1); 0.25 mm (Figs 2, 3)</p></caption><graphic xmlns:xlink="http://www.w3.org/1999/xlink" xlink:href="ZooKeys-289-057-g002.jpg" position="float" orientation="portrait" xlink:type="simple"/></fig><fig id="F3" position="float" orientation="portrait"><label>Figures 4–6.</label><caption><p><italic><tp:taxon-name>Tarsonops irataylor</tp:taxon-name></italic> sp. n., male holotype. <bold>4</bold> left pedipalp, ventral view <bold>5</bold> left pedipalp, retrolateral view <bold>6</bold> leg I, retrolateral view. Scale bars = 0.50 mm.</p></caption><graphic xmlns:xlink="http://www.w3.org/1999/xlink" xlink:href="ZooKeys-289-057-g003.jpg" position="float" orientation="portrait" xlink:type="simple"/></fig></tp:treatment-sec><ref-list><ref id="B11"><mixed-citation xmlns:xlink="http://www.w3.org/1999/xlink" xlink:type="simple"><person-group><name name-style="western"><surname>Ubick</surname><given-names>D</given-names></name></person-group> (<year>2005</year>)<source> Caponiidae. In: Ubick D, Paquin P, Cushing PE, Roth V (Eds) Spiders of North America: an identification manual. American Arachnological Society. 75–76.</source></mixed-citation></ref></ref-list></tp:taxon-treatment>
